# Supplementary material for: A next-generation sequencing-based strategy combining microsatellite instability and tumor mutation burden for comprehensive molecular diagnosis of advanced colorectal cancer
Source: BMC Cancer. 2021 Mar 16;21:282. doi: 10.1186/s12885-021-07942-1 (PMC7962287; doi:10.1186/s12885-021-07942-1)
Supplement: Supplementary file 4 — Additional file 4: Table S3. The molecular diagnostic result of 98 CRC patients. [file 12885_2021_7942_MOESM4_ESM.xlsx]

## Sheet: sheet
Patient ID	Tumor stage	NGS MSI test result	PCR test result	IHC test result	loss of MMR protein	IHC and PCR consistent	TMB(muts/Mb)	TMB status
12782	II	MSI-H	MSI-H	dMMR	MLH1 and PMS2	consistent	67.8803	TMB-H
13011	IV	MSI-H	MSI-H	dMMR	MLH1 and PMS2	consistent	129.618	TMB-H
13096	III	MSI-H	MSI-H	dMMR	MSH2 and MSH6	consistent	75.8465	TMB-H
13178	III	MSI-H	MSI-H	dMMR	MLH1 and PMS2	consistent	32.0322	TMB-H
13312	II	MSI-H	MSI-H	dMMR	PMS2	consistent	36.0153	TMB-H
13328	IV	MSI-H	MSI-H	dMMR	PMS2	consistent	61.9055	TMB-H
13541	II	MSI-H	MSI-H	dMMR	PMS2	consistent	57.9224	TMB-H
14048	II	MSI-H	MSI-H	dMMR	MSH2 and MSH6	consistent	242.141	TMB-H
15049	II	MSI-H	MSI-H	dMMR	PMS2	consistent	83.8127	TMB-H
15705	II	MSI-H	MSI-H	dMMR	PMS2	consistent	58.9182	TMB-H
15783	II	MSI-H	MSI-H	dMMR	PMS2	consistent	54.9351	TMB-H
16450	III	MSI-H	MSI-H	dMMR	MSH2 and MSH6	consistent	61.9055	TMB-H
16898	IV	MSI-H	MSI-H	dMMR	PMS2	consistent	53.9393	TMB-H
16947	IV	MSI-H	MSI-H	dMMR	PMS2	consistent	93.7705	TMB-H
9784	III	MSI-H	MSI-H	dMMR	MLH1 and PMS2	consistent	75.8417	TMB-H
11934	IV	MSI-H	MSI-H	dMMR	MSH2 and MSH6	consistent	91.7825	TMB-H
11861	III	MSI-H	MSI-H	dMMR	PMS2	consistent	90.7823	TMB-H
10765	IV	MSI-H	MSI-H	dMMR	PMS2	consistent	53.9369	TMB-H
18188	II	MSI-H	MSI-H	dMMR	PMS2	consistent	37.0111	TMB-H
22880	IV	MSI-H	MSI-H	dMMR	MSH2 and MSH6	consistent	74.8507	TMB-H
24253	II	MSI-H	MSI-H	dMMR	MSH2 and MSH6	consistent	127.626	TMB-H
24485	IV	MSI-H	MSI-H	dMMR	MLH1 and PMS2	consistent	206.293	TMB-H
24486	II	MSI-H	MSI-H	dMMR	MSH2 and MSH6	consistent	105.72	TMB-H
24151	IV	MSI-H	MSI-H	dMMR	MSH2 and MSH6	consistent	72.8591	TMB-H
13485	III	MSI-H	MSI-H	dMMR	MSH2 and MSH6	consistent	116.673	TMB-H
26288	IV	MSI-H	MSI-H	dMMR	MSH2 and MSH6	consistent	87.0968	TMB-H
14413	IV	MSI-H	MSI-H	dMMR	MSH2 and MSH6	consistent	163.475	TMB-H
18097	III	MSI-H	MSI-H	dMMR	MSH2 and MSH6	consistent	80.8253	TMB-H
10894	III	MSI-H	MSI-H	dMMR	MLH1 and PMS2	consistent	89.7822	TMB-H
10189	III	MSI-H	MSI-H	dMMR	MLH1 and PMS2	consistent	82.8181	TMB-H
8245	IV	MSI-H	MSI-H	dMMR	MSH6	consistent	184.677	TMB-H
27209	III	MSI-H	MSI-H	dMMR	MSH2 and MSH6	consistent	77.4193	TMB-H
14046	III	MSS	MSS	pMMR	none	consistent	8.13351	TMB-L
16936	III	MSS	MSS	pMMR	none	consistent	5.14618	TMB-L
16562	IV	MSS	MSS	pMMR	none	consistent	6.14196	TMB-L
10454	IV	MSS	MSS	pMMR	none	consistent	4.15119	TMB-L
13327	IV	MSS	MSS	pMMR	none	consistent	9.12929	TMB-L
17952	IV	MSS	MSS	pMMR	none	consistent	8.1	TMB-L
12781	IV	MSS	MSS	pMMR	none	consistent	9.12929	TMB-L
16801	IV	MSS	MSS	pMMR	none	consistent	7.13773	TMB-L
16408	IV	MSS	MSS	pMMR	none	consistent	2.15884	TMB-L
14804	III	MSS	MSS	pMMR	none	consistent	9.12929	TMB-L
16167	III	MSS	MSS	pMMR	none	consistent	5.14618	TMB-L
17067	II	MSS	MSS	pMMR	none	consistent	7.13773	TMB-L
17064	III	MSS	MSS	pMMR	none	consistent	6.14196	TMB-L
17066	III	MSS	MSS	pMMR	none	consistent	6.14196	TMB-L
14801	IV	MSS	MSS	pMMR	none	consistent	13.1124	TMB-L
14981	IV	MSS	MSS	pMMR	none	consistent	9.12929	TMB-L
16411	III	MSS	MSS	pMMR	none	consistent	8.13351	TMB-L
17068	II	MSS	MSS	pMMR	none	consistent	58.9182	TMB-H
16412	IV	MSS	MSS	pMMR	none	consistent	6.14196	TMB-L
14959	III	MSS	MSS	pMMR	none	consistent	15.1039	TMB-L
9029	IV	MSS	MSS	pMMR	none	consistent	5.15136	TMB-L
14111	IV	MSS	MSS	pMMR	none	consistent	8.13351	TMB-L
8215	IV	MSS	MSS	pMMR	none	consistent	8.13351	TMB-L
11862	II	MSS	MSS	pMMR	none	consistent	12.1154	TMB-L
14313	IV	MSS	MSS	pMMR	none	consistent	7.13773	TMB-L
16409	III	MSS	MSS	pMMR	none	consistent	11.1208	TMB-L
12002	IV	MSS	MSS	pMMR	none	consistent	10.1274	TMB-L
14677	III	MSS	MSS	pMMR	none	consistent	9.12929	TMB-L
13467	IV	MSS	MSS	pMMR	none	consistent	26.0575	TMB-L
14289	IV	MSS	MSS	pMMR	none	consistent	10.1251	TMB-L
14509	IV	MSS	MSS	pMMR	none	consistent	9.12929	TMB-L
14678	III	MSS	MSS	pMMR	none	consistent	12.1166	TMB-L
14168	IV	MSS	MSS	pMMR	none	consistent	6.14196	TMB-L
14169	II	MSS	MSS	pMMR	none	consistent	9.12929	TMB-L
14515	IV	MSS	MSS	pMMR	none	consistent	9.12929	TMB-L
14800	II	MSS	MSS	pMMR	none	consistent	4.15039	TMB-L
14517	I	MSS	MSS	pMMR	none	consistent	215.255	TMB-H
14917	II	MSS	MSS	pMMR	none	consistent	9.12929	TMB-L
12250	IV	MSS	MSS	pMMR	none	consistent	5.14618	TMB-L
13901	IV	MSS	MSS	pMMR	none	consistent	7.13773	TMB-L
14668	III	MSS	MSS	pMMR	none	consistent	3.15461	TMB-L
14414	IV	MSS	MSS	pMMR	none	consistent	6.14196	TMB-L
14529	IV	MSS	MSS	pMMR	none	consistent	6.14196	TMB-L
14510	II	MSS	MSS	pMMR	none	consistent	396.487	TMB-H
10506	IV	MSS	MSS	pMMR	none	consistent	7.13933	TMB-L
13811	III	MSS	MSS	pMMR	none	consistent	8.13351	TMB-L
13760	IV	MSS	MSS	pMMR	none	consistent	6.14196	TMB-L
13073	I	MSS	MSS	pMMR	none	consistent	9.12929	TMB-L
13812	IV	MSS	MSS	pMMR	none	consistent	6.14196	TMB-L
11157	IV	MSS	MSS	pMMR	none	consistent	10.1274	TMB-L
13180	IV	MSS	MSS	pMMR	none	consistent	6.14196	TMB-L
13012	IV	MSS	MSS	pMMR	none	consistent	6.14196	TMB-L
11220	IV	MSS	MSS	pMMR	none	consistent	11.1153	TMB-L
14207	IV	MSS	MSS	pMMR	none	consistent	11.1208	TMB-L
14170	III	MSS	MSS	pMMR	none	consistent	7.13773	TMB-L
10640	IV	MSS	MSS	pMMR	none	consistent	8.13948	TMB-L
14108	IV	MSS	MSS	pMMR	none	consistent	7.13773	TMB-L
14147	III	MSS	MSS	pMMR	none	consistent	15.1039	TMB-L
13902	III	MSS	MSS	pMMR	none	consistent	9.12929	TMB-L
14167	IV	MSS	MSI-H	pMMR	none	discordant	7.13773	TMB-L
31713	IV	MSS	MSS	dMMR	MLH1 and PMS2	discordant	20.1613	TMB-L
12563	IV	MSS	MSS	dMMR	PMS2	discordant	1.16306	TMB-L
11640	IV	MSS	MSS	dMMR	PMS2	discordant	7.13933	TMB-L
12873	II	MSS	MSS	dMMR	PMS2	discordant	280.977	TMB-H
12880	II	MSS	MSS	dMMR	MSH6	discordant	3.15461	TMB-L
15706	IV	MSS	MSS	dMMR	MSH6	discordant	8.13351	TMB-L
