# Supplementary material for: A next-generation sequencing-based strategy combining microsatellite instability and tumor mutation burden for comprehensive molecular diagnosis of advanced colorectal cancer
Source: BMC Cancer. 2021 Mar 16;21:282. doi: 10.1186/s12885-021-07942-1 (PMC7962287; doi:10.1186/s12885-021-07942-1)
Supplement: Supplementary file 5 — Additional file 5: Table S4. The Expression profiles of immune activation-related genes, immune checkpoint-related genes compared among four MSI/TMB subgroups. [file 12885_2021_7942_MOESM5_ESM.xlsx]

## Sheet: Supplementary Table S2 revised
variable	.y	group1	group2	log2FC	p	p.adj	p.format	p.signif	method
CD274.x	value	MSI_H_TMB_H	MSI_H_TMB_L	0.261827	0.0204252	0.074	0.02043	*	Wilcoxon
CD274.x	value	MSI_H_TMB_H	MSS_TMB_H	0.0577265	0.0758235	0.17	0.07582	ns	Wilcoxon
CD274.x	value	MSI_H_TMB_H	MSS_TMB_L	0.179874	3.6e-22	2.8e-20	< 2e-16	****	Wilcoxon
CD274.x	value	MSI_H_TMB_L	MSS_TMB_H	-0.2041	0.0588235	0.14	0.05882	ns	Wilcoxon
CD274.x	value	MSI_H_TMB_L	MSS_TMB_L	-0.0819524	0.216998	0.34	0.217	ns	Wilcoxon
CD274.x	value	MSS_TMB_H	MSS_TMB_L	0.122148	0.00263759	0.013	0.00264	**	Wilcoxon
CD4	value	MSI_H_TMB_H	MSI_H_TMB_L	0.0312078	0.47954	0.55	0.47954	ns	Wilcoxon
CD4	value	MSI_H_TMB_H	MSS_TMB_H	0.0207046	0.334344	0.45	0.33434	ns	Wilcoxon
CD4	value	MSI_H_TMB_H	MSS_TMB_L	0.0542409	1.71e-05	0.0001	1.7e-05	****	Wilcoxon
CD4	value	MSI_H_TMB_L	MSS_TMB_H	-0.0105032	0.720588	0.76	0.72059	ns	Wilcoxon
CD4	value	MSI_H_TMB_L	MSS_TMB_L	0.023033	0.829334	0.86	0.82933	ns	Wilcoxon
CD4	value	MSS_TMB_H	MSS_TMB_L	0.0335362	0.219439	0.34	0.21944	ns	Wilcoxon
CD8A	value	MSI_H_TMB_H	MSI_H_TMB_L	0.221276	0.0586338	0.14	0.05863	ns	Wilcoxon
CD8A	value	MSI_H_TMB_H	MSS_TMB_H	0.0697911	0.0411746	0.12	0.04117	*	Wilcoxon
CD8A	value	MSI_H_TMB_H	MSS_TMB_L	0.154336	1.14e-15	1.5e-14	1.1e-15	****	Wilcoxon
CD8A	value	MSI_H_TMB_L	MSS_TMB_H	-0.151485	0.132353	0.24	0.13235	ns	Wilcoxon
CD8A	value	MSI_H_TMB_L	MSS_TMB_L	-0.0669406	0.444721	0.53	0.44472	ns	Wilcoxon
CD8A	value	MSS_TMB_H	MSS_TMB_L	0.0845446	0.018964	0.073	0.01896	*	Wilcoxon
CTLA4	value	MSI_H_TMB_H	MSI_H_TMB_L	0.255223	0.0222801	0.077	0.02228	*	Wilcoxon
CTLA4	value	MSI_H_TMB_H	MSS_TMB_H	0.00640603	0.681386	0.73	0.68139	ns	Wilcoxon
CTLA4	value	MSI_H_TMB_H	MSS_TMB_L	0.111689	5.44e-12	4.5e-11	5.4e-12	****	Wilcoxon
CTLA4	value	MSI_H_TMB_L	MSS_TMB_H	-0.248817	0.0588235	0.14	0.05882	ns	Wilcoxon
CTLA4	value	MSI_H_TMB_L	MSS_TMB_L	-0.143534	0.102665	0.21	0.10266	ns	Wilcoxon
CTLA4	value	MSS_TMB_H	MSS_TMB_L	0.105283	0.00112625	0.0061	0.00113	**	Wilcoxon
CXCL10	value	MSI_H_TMB_H	MSI_H_TMB_L	0.227418	0.0903385	0.19	0.09034	ns	Wilcoxon
CXCL10	value	MSI_H_TMB_H	MSS_TMB_H	0.00289568	0.964597	0.97	0.9646	ns	Wilcoxon
CXCL10	value	MSI_H_TMB_H	MSS_TMB_L	0.163045	4.5e-17	8.8e-16	< 2e-16	****	Wilcoxon
CXCL10	value	MSI_H_TMB_L	MSS_TMB_H	-0.224522	0.132353	0.24	0.13235	ns	Wilcoxon
CXCL10	value	MSI_H_TMB_L	MSS_TMB_L	-0.064373	0.624204	0.68	0.6242	ns	Wilcoxon
CXCL10	value	MSS_TMB_H	MSS_TMB_L	0.160149	0.000366391	0.002	0.00037	***	Wilcoxon
CXCL9	value	MSI_H_TMB_H	MSI_H_TMB_L	0.168041	0.193949	0.31	0.19395	ns	Wilcoxon
CXCL9	value	MSI_H_TMB_H	MSS_TMB_H	0.05567	0.296913	0.41	0.29691	ns	Wilcoxon
CXCL9	value	MSI_H_TMB_H	MSS_TMB_L	0.181612	2.36e-18	6.1e-17	< 2e-16	****	Wilcoxon
CXCL9	value	MSI_H_TMB_L	MSS_TMB_H	-0.112371	0.367647	0.47	0.36765	ns	Wilcoxon
CXCL9	value	MSI_H_TMB_L	MSS_TMB_L	0.013571	0.944205	0.96	0.9442	ns	Wilcoxon
CXCL9	value	MSS_TMB_H	MSS_TMB_L	0.125942	0.00437277	0.021	0.00437	**	Wilcoxon
EOMES	value	MSI_H_TMB_H	MSI_H_TMB_L	-0.00726708	0.934476	0.95	0.93448	ns	Wilcoxon
EOMES	value	MSI_H_TMB_H	MSS_TMB_H	0.452171	0.286745	0.4	0.28675	ns	Wilcoxon
EOMES	value	MSI_H_TMB_H	MSS_TMB_L	0.268359	2.56e-12	2.4e-11	2.6e-12	****	Wilcoxon
EOMES	value	MSI_H_TMB_L	MSS_TMB_H	0.459438	0.822957	0.86	0.82296	ns	Wilcoxon
EOMES	value	MSI_H_TMB_L	MSS_TMB_L	0.275627	0.428207	0.52	0.42821	ns	Wilcoxon
EOMES	value	MSS_TMB_H	MSS_TMB_L	-0.183811	0.0862227	0.19	0.08622	ns	Wilcoxon
FAS	value	MSI_H_TMB_H	MSI_H_TMB_L	0.131783	0.110722	0.22	0.11072	ns	Wilcoxon
FAS	value	MSI_H_TMB_H	MSS_TMB_H	0.0541664	0.0229182	0.078	0.02292	*	Wilcoxon
FAS	value	MSI_H_TMB_H	MSS_TMB_L	0.0956614	5.7e-19	2.2e-17	< 2e-16	****	Wilcoxon
FAS	value	MSI_H_TMB_L	MSS_TMB_H	-0.0776163	0.441176	0.53	0.44118	ns	Wilcoxon
FAS	value	MSI_H_TMB_L	MSS_TMB_L	-0.0361214	0.693049	0.74	0.69305	ns	Wilcoxon
FAS	value	MSS_TMB_H	MSS_TMB_L	0.041495	0.0991239	0.2	0.09912	ns	Wilcoxon
GBP1	value	MSI_H_TMB_H	MSI_H_TMB_L	0.153559	0.0586338	0.14	0.05863	ns	Wilcoxon
GBP1	value	MSI_H_TMB_H	MSS_TMB_H	0.0532957	0.110064	0.22	0.11006	ns	Wilcoxon
GBP1	value	MSI_H_TMB_H	MSS_TMB_L	0.117602	1.56e-19	8.1e-18	< 2e-16	****	Wilcoxon
GBP1	value	MSI_H_TMB_L	MSS_TMB_H	-0.100264	0.294118	0.41	0.29412	ns	Wilcoxon
GBP1	value	MSI_H_TMB_L	MSS_TMB_L	-0.0359573	0.592863	0.65	0.59286	ns	Wilcoxon
GBP1	value	MSS_TMB_H	MSS_TMB_L	0.0643063	0.0050221	0.023	0.00502	**	Wilcoxon
GZMA	value	MSI_H_TMB_H	MSI_H_TMB_L	0.164033	0.0339109	0.1	0.03391	*	Wilcoxon
GZMA	value	MSI_H_TMB_H	MSS_TMB_H	0.0954204	0.0192128	0.073	0.01921	*	Wilcoxon
GZMA	value	MSI_H_TMB_H	MSS_TMB_L	0.174964	1.03e-24	1.6e-22	< 2e-16	****	Wilcoxon
GZMA	value	MSI_H_TMB_L	MSS_TMB_H	-0.0686123	0.367647	0.47	0.36765	ns	Wilcoxon
GZMA	value	MSI_H_TMB_L	MSS_TMB_L	0.0109316	0.970969	0.97	0.97097	ns	Wilcoxon
GZMA	value	MSS_TMB_H	MSS_TMB_L	0.0795438	0.0124417	0.054	0.01244	*	Wilcoxon
GZMB	value	MSI_H_TMB_H	MSI_H_TMB_L	-0.0130421	0.934476	0.95	0.93448	ns	Wilcoxon
GZMB	value	MSI_H_TMB_H	MSS_TMB_H	0.036561	0.334344	0.45	0.33434	ns	Wilcoxon
GZMB	value	MSI_H_TMB_H	MSS_TMB_L	0.0727971	1.15e-05	7.5e-05	1.2e-05	****	Wilcoxon
GZMB	value	MSI_H_TMB_L	MSS_TMB_H	0.0496031	0.823529	0.86	0.82353	ns	Wilcoxon
GZMB	value	MSI_H_TMB_L	MSS_TMB_L	0.0858392	0.521477	0.59	0.52148	ns	Wilcoxon
GZMB	value	MSS_TMB_H	MSS_TMB_L	0.0362361	0.279723	0.4	0.27972	ns	Wilcoxon
HAVCR2	value	MSI_H_TMB_H	MSI_H_TMB_L	0.143346	0.0631629	0.15	0.06316	ns	Wilcoxon
HAVCR2	value	MSI_H_TMB_H	MSS_TMB_H	0.0405574	0.172292	0.29	0.17229	ns	Wilcoxon
HAVCR2	value	MSI_H_TMB_H	MSS_TMB_L	0.124006	1.27e-14	1.4e-13	1.3e-14	****	Wilcoxon
HAVCR2	value	MSI_H_TMB_L	MSS_TMB_H	-0.102788	0.176471	0.29	0.17647	ns	Wilcoxon
HAVCR2	value	MSI_H_TMB_L	MSS_TMB_L	-0.0193395	0.648169	0.7	0.64817	ns	Wilcoxon
HAVCR2	value	MSS_TMB_H	MSS_TMB_L	0.0834486	0.00246797	0.013	0.00247	**	Wilcoxon
IFI16	value	MSI_H_TMB_H	MSI_H_TMB_L	0.103665	0.143354	0.25	0.14335	ns	Wilcoxon
IFI16	value	MSI_H_TMB_H	MSS_TMB_H	0.0398473	0.380688	0.47	0.38069	ns	Wilcoxon
IFI16	value	MSI_H_TMB_H	MSS_TMB_L	0.0677876	7.15e-07	4.9e-06	7.2e-07	****	Wilcoxon
IFI16	value	MSI_H_TMB_L	MSS_TMB_H	-0.0638173	0.235294	0.34	0.23529	ns	Wilcoxon
IFI16	value	MSI_H_TMB_L	MSS_TMB_L	-0.035877	0.471861	0.55	0.47186	ns	Wilcoxon
IFI16	value	MSS_TMB_H	MSS_TMB_L	0.0279404	0.0995372	0.2	0.09954	ns	Wilcoxon
IFI30	value	MSI_H_TMB_H	MSI_H_TMB_L	0.28554	0.0204252	0.074	0.02043	*	Wilcoxon
IFI30	value	MSI_H_TMB_H	MSS_TMB_H	0.0491433	0.0264654	0.088	0.02647	*	Wilcoxon
IFI30	value	MSI_H_TMB_H	MSS_TMB_L	0.116825	5.99e-16	8.5e-15	6e-16	****	Wilcoxon
IFI30	value	MSI_H_TMB_L	MSS_TMB_H	-0.236397	0.0294118	0.094	0.02941	*	Wilcoxon
IFI30	value	MSI_H_TMB_L	MSS_TMB_L	-0.168715	0.0453283	0.13	0.04533	*	Wilcoxon
IFI30	value	MSS_TMB_H	MSS_TMB_L	0.067682	0.032296	0.099	0.0323	*	Wilcoxon
IFNG	value	MSI_H_TMB_H	MSI_H_TMB_L	NA	0.0586266	0.14	0.05863	ns	Wilcoxon
IFNG	value	MSI_H_TMB_H	MSS_TMB_H	0.428817	0.0758107	0.17	0.07581	ns	Wilcoxon
IFNG	value	MSI_H_TMB_H	MSS_TMB_L	0.693208	1.51e-18	4.7e-17	< 2e-16	****	Wilcoxon
IFNG	value	MSI_H_TMB_L	MSS_TMB_H	NA	0.204005	0.32	0.20401	ns	Wilcoxon
IFNG	value	MSI_H_TMB_L	MSS_TMB_L	NA	0.490294	0.55	0.49029	ns	Wilcoxon
IFNG	value	MSS_TMB_H	MSS_TMB_L	0.26439	0.00807845	0.036	0.00808	**	Wilcoxon
IL15RA	value	MSI_H_TMB_H	MSI_H_TMB_L	0.0631443	0.118271	0.23	0.11827	ns	Wilcoxon
IL15RA	value	MSI_H_TMB_H	MSS_TMB_H	0.0239057	0.146043	0.26	0.14604	ns	Wilcoxon
IL15RA	value	MSI_H_TMB_H	MSS_TMB_L	0.0431446	3.25e-10	2.5e-09	3.2e-10	****	Wilcoxon
IL15RA	value	MSI_H_TMB_L	MSS_TMB_H	-0.0392386	0.367647	0.47	0.36765	ns	Wilcoxon
IL15RA	value	MSI_H_TMB_L	MSS_TMB_L	-0.0199997	0.485766	0.55	0.48577	ns	Wilcoxon
IL15RA	value	MSS_TMB_H	MSS_TMB_L	0.019239	0.159925	0.28	0.15992	ns	Wilcoxon
IRF1	value	MSI_H_TMB_H	MSI_H_TMB_L	0.111422	0.0503827	0.14	0.05038	ns	Wilcoxon
IRF1	value	MSI_H_TMB_H	MSS_TMB_H	0.0410141	0.102849	0.21	0.10285	ns	Wilcoxon
IRF1	value	MSI_H_TMB_H	MSS_TMB_L	0.0805197	3.37e-16	5.8e-15	3.4e-16	****	Wilcoxon
IRF1	value	MSI_H_TMB_L	MSS_TMB_H	-0.0704074	0.235294	0.34	0.23529	ns	Wilcoxon
IRF1	value	MSI_H_TMB_L	MSS_TMB_L	-0.0309018	0.434778	0.53	0.43478	ns	Wilcoxon
IRF1	value	MSS_TMB_H	MSS_TMB_L	0.0395056	0.0164569	0.068	0.01646	*	Wilcoxon
LAG3	value	MSI_H_TMB_H	MSI_H_TMB_L	0.300182	0.0398445	0.12	0.03984	*	Wilcoxon
LAG3	value	MSI_H_TMB_H	MSS_TMB_H	0.0290757	0.705963	0.75	0.70596	ns	Wilcoxon
LAG3	value	MSI_H_TMB_H	MSS_TMB_L	0.157437	3.37e-18	7.5e-17	< 2e-16	****	Wilcoxon
LAG3	value	MSI_H_TMB_L	MSS_TMB_H	-0.271106	0.0588235	0.14	0.05882	ns	Wilcoxon
LAG3	value	MSI_H_TMB_L	MSS_TMB_L	-0.142745	0.234141	0.34	0.23414	ns	Wilcoxon
LAG3	value	MSS_TMB_H	MSS_TMB_L	0.128361	5.42e-05	0.00031	5.4e-05	****	Wilcoxon
PDCD1.x	value	MSI_H_TMB_H	MSI_H_TMB_L	0.19357	0.0679772	0.16	0.06798	ns	Wilcoxon
PDCD1.x	value	MSI_H_TMB_H	MSS_TMB_H	0.0125595	0.374689	0.47	0.37469	ns	Wilcoxon
PDCD1.x	value	MSI_H_TMB_H	MSS_TMB_L	0.104627	3.54e-12	3.1e-11	3.5e-12	****	Wilcoxon
PDCD1.x	value	MSI_H_TMB_L	MSS_TMB_H	-0.181011	0.132353	0.24	0.13235	ns	Wilcoxon
PDCD1.x	value	MSI_H_TMB_L	MSS_TMB_L	-0.0889428	0.339777	0.45	0.33978	ns	Wilcoxon
PDCD1.x	value	MSS_TMB_H	MSS_TMB_L	0.0920679	0.00483687	0.023	0.00484	**	Wilcoxon
PDCD1LG2.x	value	MSI_H_TMB_H	MSI_H_TMB_L	0.20407	0.0730894	0.17	0.07309	ns	Wilcoxon
PDCD1LG2.x	value	MSI_H_TMB_H	MSS_TMB_H	0.0543252	0.182996	0.29	0.183	ns	Wilcoxon
PDCD1LG2.x	value	MSI_H_TMB_H	MSS_TMB_L	0.177185	2.01e-12	2e-11	2e-12	****	Wilcoxon
PDCD1LG2.x	value	MSI_H_TMB_L	MSS_TMB_H	-0.149745	0.235294	0.34	0.23529	ns	Wilcoxon
PDCD1LG2.x	value	MSI_H_TMB_L	MSS_TMB_L	-0.0268853	0.478786	0.55	0.47879	ns	Wilcoxon
PDCD1LG2.x	value	MSS_TMB_H	MSS_TMB_L	0.12286	0.0183575	0.073	0.01836	*	Wilcoxon
PSMB9	value	MSI_H_TMB_H	MSI_H_TMB_L	0.0957577	0.0967679	0.2	0.09677	ns	Wilcoxon
PSMB9	value	MSI_H_TMB_H	MSS_TMB_H	0.0476147	0.16542	0.28	0.16542	ns	Wilcoxon
PSMB9	value	MSI_H_TMB_H	MSS_TMB_L	0.0598039	2.61e-08	1.9e-07	2.6e-08	****	Wilcoxon
PSMB9	value	MSI_H_TMB_L	MSS_TMB_H	-0.048143	0.529412	0.59	0.52941	ns	Wilcoxon
PSMB9	value	MSI_H_TMB_L	MSS_TMB_L	-0.0359538	0.31221	0.42	0.31221	ns	Wilcoxon
PSMB9	value	MSS_TMB_H	MSS_TMB_L	0.0121893	0.379151	0.47	0.37915	ns	Wilcoxon
STAT1	value	MSI_H_TMB_H	MSI_H_TMB_L	0.103322	0.0586338	0.14	0.05863	ns	Wilcoxon
STAT1	value	MSI_H_TMB_H	MSS_TMB_H	0.0268684	0.182996	0.29	0.183	ns	Wilcoxon
STAT1	value	MSI_H_TMB_H	MSS_TMB_L	0.0713689	5.56e-15	6.7e-14	5.6e-15	****	Wilcoxon
STAT1	value	MSI_H_TMB_L	MSS_TMB_H	-0.0764531	0.294118	0.41	0.29412	ns	Wilcoxon
STAT1	value	MSI_H_TMB_L	MSS_TMB_L	-0.0319527	0.428221	0.52	0.42822	ns	Wilcoxon
STAT1	value	MSS_TMB_H	MSS_TMB_L	0.0445005	0.0143256	0.06	0.01433	*	Wilcoxon
TAP1	value	MSI_H_TMB_H	MSI_H_TMB_L	0.0848595	0.126218	0.24	0.12622	ns	Wilcoxon
TAP1	value	MSI_H_TMB_H	MSS_TMB_H	0.0389294	0.226461	0.34	0.22646	ns	Wilcoxon
TAP1	value	MSI_H_TMB_H	MSS_TMB_L	0.0645825	9.43e-13	9.8e-12	9.4e-13	****	Wilcoxon
TAP1	value	MSI_H_TMB_L	MSS_TMB_H	-0.0459301	0.367647	0.47	0.36765	ns	Wilcoxon
TAP1	value	MSI_H_TMB_L	MSS_TMB_L	-0.020277	0.569841	0.63	0.56984	ns	Wilcoxon
TAP1	value	MSS_TMB_H	MSS_TMB_L	0.0256531	0.0479819	0.13	0.04798	*	Wilcoxon
TAP2	value	MSI_H_TMB_H	MSI_H_TMB_L	0.0974364	0.0903385	0.19	0.09034	ns	Wilcoxon
TAP2	value	MSI_H_TMB_H	MSS_TMB_H	0.0219387	0.239501	0.34	0.2395	ns	Wilcoxon
TAP2	value	MSI_H_TMB_H	MSS_TMB_L	0.0453583	3.26e-07	2.3e-06	3.3e-07	****	Wilcoxon
TAP2	value	MSI_H_TMB_L	MSS_TMB_H	-0.0754977	0.176471	0.29	0.17647	ns	Wilcoxon
TAP2	value	MSI_H_TMB_L	MSS_TMB_L	-0.0520781	0.164129	0.28	0.16413	ns	Wilcoxon
TAP2	value	MSS_TMB_H	MSS_TMB_L	0.0234196	0.189303	0.3	0.1893	ns	Wilcoxon
TBX21	value	MSI_H_TMB_H	MSI_H_TMB_L	0.229912	0.031239	0.097	0.03124	*	Wilcoxon
TBX21	value	MSI_H_TMB_H	MSS_TMB_H	0.0535529	0.0592389	0.14	0.05924	ns	Wilcoxon
TBX21	value	MSI_H_TMB_H	MSS_TMB_L	0.225769	4.48e-16	7e-15	4.5e-16	****	Wilcoxon
TBX21	value	MSI_H_TMB_L	MSS_TMB_H	-0.176359	0.235294	0.34	0.23529	ns	Wilcoxon
TBX21	value	MSI_H_TMB_L	MSS_TMB_L	-0.00414233	0.35704	0.47	0.35704	ns	Wilcoxon
TBX21	value	MSS_TMB_H	MSS_TMB_L	0.172217	0.0216827	0.077	0.02168	*	Wilcoxon
VTCN1	value	MSI_H_TMB_H	MSI_H_TMB_L	-0.57185	0.479023	0.55	0.47902	ns	Wilcoxon
VTCN1	value	MSI_H_TMB_H	MSS_TMB_H	NA	0.0274501	0.089	0.02745	*	Wilcoxon
VTCN1	value	MSI_H_TMB_H	MSS_TMB_L	0.932819	1.19e-05	7.5e-05	1.2e-05	****	Wilcoxon
VTCN1	value	MSI_H_TMB_L	MSS_TMB_H	NA	0.142261	0.25	0.14226	ns	Wilcoxon
VTCN1	value	MSI_H_TMB_L	MSS_TMB_L	1.50467	0.118394	0.23	0.11839	ns	Wilcoxon
VTCN1	value	MSS_TMB_H	MSS_TMB_L	NA	0.487926	0.55	0.48793	ns	Wilcoxon
